# Supplementary material for: Unveiling the Humanizing and Therapeutic Values of Live Music in Healthcare Settings: A Scoping Review
Source: Healthcare (Basel). 2026 Jun 22;14(12):1805. doi: 10.3390/healthcare14121805 (PMC13299340; doi:10.3390/healthcare14121805)
Supplement: Supplementary file 1 [file healthcare-14-01805-s001.zip]

Archive with 1 entries (1 files):
- healthcare-4283752-supplementary.pdf
